# Supplementary material for: Screening of host proteins interacting with the African swine fever virus outer membrane protein CD2v
Source: Front Microbiol. 2025 Jun 30;16:1585335. doi: 10.3389/fmicb.2025.1585335 (PMC12256527; doi:10.3389/fmicb.2025.1585335)
Supplement: Supplementary file 1 [file Table_1.xlsx]

## Sheet: Sheet1
			Table S1 Primers used in this study
			Primers	5’-3’
			TNF-α-F	TGCCTCAGCCTCTTCTCCTTCC
			TNF-α-R	GTGGGCGACGGGCTTATCTG
			IL-6-F	TGGCTACTGCCTTCCCTACC
			IL-6-R	CAGAGATTTTGCCGAGGAT
			IFN-β-F	AGCACTGGCTGGAATGAAACCG
			IFN-β-R	CTCCAGGTCATCCATCTGCCCA
			ASFV-P72-F	CCCAGGRGATAAAATGACTG
			ASFV-P72-R	CACTRGTTCCCTCCACCGATA
			GAPDH-F	ACATGGCCTCCAAGGAGTAAGA
			GAPDH-R	GATCGAGTTGGGGCTGTGACT
			FTH1-F	CCATCAACCGCCAGATCAACC
			FTH1-R	GTTTCTCAGCATGTTCCCTCTCCT
			siFTH1	ATGCTGAGAAACTGATGAA
