# Supplementary material for: Screening of host proteins interacting with the African swine fever virus outer membrane protein CD2v
Source: Front Microbiol. 2025 Jun 30;16:1585335. doi: 10.3389/fmicb.2025.1585335 (PMC12256527; doi:10.3389/fmicb.2025.1585335)
Supplement: Supplementary file 2 [file Table_2.xlsx]

## Sheet: Sheet1
								Bait Name：EP402R
								Species：sus scrofa
								Number	Sequencing Number	NCBI ID
								1	>W01010001_20080007-eP40-1_PPR3-NF	XP_003353244.2
								2	>W01010002_20080007-eP40-3_PPR3-NF	未知蛋白
								3	>W01010003_20080007-eP40-4_PPR3-NF	未知蛋白
								4	>W01010005_20080007-eP40-11_PPR3-NF	AAQ06159.1
								5	>W01010006_20080007-eP40-14_PPR3-NF	XP_020939748.1
								6	>W01010007_20080007-eP40-16_PPR3-NF	未知蛋白
								7	>W01010008_20080007-eP40-18_PPR3-NF	未知蛋白
								8	>W01010009_20080007-eP40-19_PPR3-NF	XP_020944022.1
								9	>W01010010_20080007-eP40-21_PPR3-NF	XP_020921680.1
								10	>W01010011_20080007-eP40-23_PPR3-NF	XP_013852300.1
								11	>W01010013_20080007-eP40-25_PPR3-NF	XP_020922049.1
								12	>W01010014_20080007-eP40-30_PPR3-NF	未知蛋白
								13	>W01010015_20080007-eP40-31_PPR3-NF	XP_020954321.1
								14	>W01010017_20080007-eP40-37_PPR3-NF	1HM6_A
								15	>W01010018_20080007-eP40-43_PPR3-NF	XP_001928014.2
								16	>W01010019_20080007-eP40-44_PPR3-NF	XP_005660860.1
								17	>W01010020_20080007-eP40-46_PPR3-NF	XP_020942955.1
								18	>W01010021_20080007-eP40-48_PPR3-NF	XP_020941878.1
								19	>W01010022_20080007-eP40-49_PPR3-NF	XP_020937040.1
								20	>W01010023_20080007-eP40-53_PPR3-NF	AFN20259.1
								21	>W01010024_20080007-eP40-54_PPR3-NF	未知蛋白
								22	>W01010025_20080007-eP40-56_PPR3-NF	未知蛋白
								23	>W01010026_20080007-eP40-57_PPR3-NF	XP_003132225.1
								24	>W01010027_20080007-eP40-60_PPR3-NF	ABP63082.1
								25	>W01010028_20080007-eP40-63_PPR3-NF	NP_001037998.1
								26	>W01010029_20080007-eP40-64_PPR3-NF	ABP63108.1
								27	>W01010031_20080007-eP40-69_PPR3-NF	XP_003129266.2
								28	>W01010032_20080007-eP40-70_PPR3-NF	未知蛋白
								29	>W01010033_20080007-eP40-71_PPR3-NF	未知蛋白
								30	>W01010034_20080007-eP40-72_PPR3-NF	未知蛋白
